# Supplementary material for: Outcomes from international field trials with Male Aedes Sound Traps: Frequency-dependent effectiveness in capturing target species in relation to bycatch abundance
Source: PLoS Negl Trop Dis. 2021 Feb 25;15(2):e0009061. doi: 10.1371/journal.pntd.0009061 (PMC7906331; doi:10.1371/journal.pntd.0009061)
Supplement: S1 Table — (XLSX) [file pntd.0009061.s002.xlsx]

## Sheet: S1_Table
Location	Trial	Week	Square	date collected	Station	Trap	Ae.aegypti_male	Ae.albopictus_male	Cx.quinquefasciatus_male	Culex_combined_male	days_operational
Madang	1	1	1	2019-06-06	H12	BGS	0	1	25	N/A	7
Madang	1	1	1	2019-06-06	H13	M550	0	9	0	N/A	7
Madang	1	1	1	2019-06-06	H18	M450	0	7	0	N/A	7
Madang	1	1	1	2019-06-06	H20	M600	0	0	0	N/A	7
Madang	1	1	2	2019-06-06	H4	BGS	0	0	72	N/A	7
Madang	1	1	2	2019-06-06	H5	M450	0	0	0	N/A	7
Madang	1	1	2	2019-06-06	H21	M600	0	1	0	N/A	7
Madang	1	1	3	2019-06-06	H1	M500	2	1	2	N/A	7
Madang	1	1	3	2019-06-06	H7	M600	0	0	0	N/A	7
Madang	1	1	3	2019-06-06	H8	M550	29	20	10	N/A	7
Madang	1	1	3	2019-06-06	H9	BGS	0	1	8	N/A	7
Madang	1	1	3	2019-06-06	H17	M450	0	4	0	N/A	7
Madang	1	2	1	2019-06-13	H12	M550	0	0	0	N/A	7
Madang	1	2	1	2019-06-13	H13	M600	0	2	1	N/A	7
Madang	1	2	1	2019-06-13	H14	BGS	2	10	62	N/A	7
Madang	1	2	1	2019-06-13	H18	M500	0	5	0	N/A	7
Madang	1	2	1	2019-06-13	H20	M450	1	0	0	N/A	7
Madang	1	2	2	2019-06-13	H4	M550	0	1	0	N/A	7
Madang	1	2	2	2019-06-13	H5	BGS	1	0	37	N/A	3
Madang	1	2	2	2019-06-13	H21	M500	1	0	0	N/A	7
Madang	1	2	3	2019-06-13	H1	M550	1	0	0	N/A	7
Madang	1	2	3	2019-06-13	H7	M450	1	2	0	N/A	7
Madang	1	2	3	2019-06-13	H8	BGS	24	2	135	N/A	7
Madang	1	2	3	2019-06-13	H9	M500	0	0	0	N/A	7
Madang	1	2	3	2019-06-13	H17	M600	4	6	0	N/A	7
Madang	1	3	1	2019-06-20	H12	M500	0	1	3	N/A	7
Madang	1	3	1	2019-06-20	H13	M450	0	1	0	N/A	7
Madang	1	3	1	2019-06-20	H14	M600	1	13	0	N/A	7
Madang	1	3	1	2019-06-20	H18	M550	0	2	0	N/A	7
Madang	1	3	1	2019-06-20	H20	BGS	1	0	13	N/A	7
Madang	1	3	2	2019-06-20	H3	M600	0	0	0	N/A	7
Madang	1	3	2	2019-06-20	H4	M500	0	0	0	N/A	7
Madang	1	3	2	2019-06-20	H5	M550	0	0	0	N/A	7
Madang	1	3	2	2019-06-20	H16	BGS	0	0	135	N/A	7
Madang	1	3	2	2019-06-20	H21	M450	0	0	0	N/A	7
Madang	1	3	3	2019-06-20	H1	M450	1	0	0	N/A	7
Madang	1	3	3	2019-06-20	H7	M500	0	0	0	N/A	7
Madang	1	3	3	2019-06-20	H8	M600	28	0	0	N/A	7
Madang	1	3	3	2019-06-20	H9	M550	0	0	0	N/A	7
Madang	1	3	3	2019-06-20	H17	BGS	16	4	163	N/A	7
Madang	1	4	1	2019-06-27	H12	M600	0	2	0	N/A	7
Madang	1	4	1	2019-06-27	H13	M550	0	1	0	N/A	7
Madang	1	4	1	2019-06-27	H18	BGS	0	1	115	N/A	7
Madang	1	4	1	2019-06-27	H20	M500	2	0	0	N/A	7
Madang	1	4	2	2019-06-27	H3	BGS	0	0	69	N/A	7
Madang	1	4	2	2019-06-27	H4	M450	0	0	0	N/A	7
Madang	1	4	2	2019-06-27	H5	M600	0	0	0	N/A	7
Madang	1	4	2	2019-06-27	H16	M500	0	1	0	N/A	7
Madang	1	4	2	2019-06-27	H21	M550	0	0	0	N/A	7
Madang	1	4	3	2019-06-27	H1	M600	6	0	0	N/A	7
Madang	1	4	3	2019-06-27	H7	BGS	0	1	79	N/A	7
Madang	1	4	3	2019-06-27	H8	M500	25	1	0	N/A	7
Madang	1	4	3	2019-06-27	H9	M450	0	0	0	N/A	7
Madang	1	4	3	2019-06-27	H17	M550	5	5	0	N/A	7
Madang	1	5	1	2019-07-04	H12	M450	0	0	0	N/A	7
Madang	1	5	1	2019-07-04	H13	BGS	0	0	18	N/A	3
Madang	1	5	1	2019-07-04	H18	M600	0	1	0	N/A	7
Madang	1	5	1	2019-07-04	H20	M550	0	2	0	N/A	7
Madang	1	5	2	2019-07-04	H3	M550	0	0	0	N/A	7
Madang	1	5	2	2019-07-04	H4	M600	0	0	0	N/A	7
Madang	1	5	2	2019-07-04	H5	M550	0	1	0	N/A	7
Madang	1	5	2	2019-07-04	H21	BGS	0	1	325	N/A	7
Madang	1	5	3	2019-07-04	H1	BGS	10	2	174	N/A	7
Madang	1	5	3	2019-07-04	H7	M550	0	0	0	N/A	7
Madang	1	5	3	2019-07-04	H8	M450	21	2	0	N/A	7
Madang	1	5	3	2019-07-04	H9	M600	0	0	0	N/A	7
Madang	1	5	3	2019-07-04	H17	M500	7	6	6	N/A	7
Madang	2	6	1	2019-07-15	H12	BGS	0	0	34	N/A	7
Madang	2	6	1	2019-07-15	H13	M450	0	2	0	N/A	7
Madang	2	6	1	2019-07-15	H14	M500	1	10	0	N/A	7
Madang	2	6	1	2019-07-15	H18	M550	0	0	0	N/A	7
Madang	2	6	1	2019-07-15	H20	M600	0	0	0	N/A	7
Madang	2	6	3	2019-07-15	H7	M600	2	1	1	N/A	7
Madang	2	6	3	2019-07-15	H8	M550	26	3	0	N/A	7
Madang	2	6	3	2019-07-15	H9	BGS	0	1	9	N/A	7
Madang	2	6	3	2019-07-15	H17	M450	3	1	0	N/A	7
Madang	2	6	4	2019-07-15	H6	M600	0	21	0	N/A	7
Madang	2	6	4	2019-07-15	H10	M500	0	2	0	N/A	7
Madang	2	6	4	2019-07-15	H11	BGS	0	0	85	N/A	7
Madang	2	6	4	2019-07-15	H15	M550	3	3	0	N/A	7
Madang	2	6	4	2019-07-15	H19	M450	8	0	0	N/A	7
Madang	2	7	1	2019-07-22	H12	M600	0	0	0	N/A	7
Madang	2	7	1	2019-07-22	H13	BGS	0	0	86	N/A	7
Madang	2	7	1	2019-07-22	H14	M450	9	0	2	N/A	7
Madang	2	7	1	2019-07-22	H18	M500	0	0	0	N/A	7
Madang	2	7	3	2019-07-22	H1	M450	2	0	0	N/A	7
Madang	2	7	3	2019-07-22	H7	M550	2	0	1	N/A	7
Madang	2	7	3	2019-07-22	H8	M500	7	2	1	N/A	7
Madang	2	7	3	2019-07-22	H9	M600	0	0	0	N/A	7
Madang	2	7	3	2019-07-22	H17	BGS	6	9	201	N/A	7
Madang	2	7	4	2019-07-22	H6	M550	0	15	0	N/A	7
Madang	2	7	4	2019-07-22	H10	M450	0	0	0	N/A	7
Madang	2	7	4	2019-07-22	H11	M600	1	0	0	N/A	7
Madang	2	7	4	2019-07-22	H19	BGS	0	0	72	N/A	7
Madang	2	8	1	2019-07-29	H12	M550	0	0	0	N/A	7
Madang	2	8	1	2019-07-29	H13	M600	0	1	0	N/A	7
Madang	2	8	1	2019-07-29	H14	BGS	0	1	329	N/A	7
Madang	2	8	1	2019-07-29	H18	M450	0	0	0	N/A	7
Madang	2	8	1	2019-07-29	H20	M500	0	0	0	N/A	7
Madang	2	8	3	2019-07-29	H1	BGS	6	27	282	N/A	7
Madang	2	8	3	2019-07-29	H8	M450	18	1	0	N/A	7
Madang	2	8	3	2019-07-29	H9	M550	0	1	0	N/A	7
Madang	2	8	3	2019-07-29	H17	M600	4	1	0	N/A	7
Madang	2	8	4	2019-07-29	H6	M500	0	4	0	N/A	7
Madang	2	8	4	2019-07-29	H10	BGS	0	1	163	N/A	7
Madang	2	8	4	2019-07-29	H11	M550	0	0	0	N/A	7
Madang	2	8	4	2019-07-29	H15	M450	1	4	0	N/A	7
Madang	2	8	4	2019-07-29	H19	M600	0	0	0	N/A	7
Madang	2	9	1	2019-08-05	H12	M500	0	0	0	N/A	7
Madang	2	9	1	2019-08-05	H13	M550	0	5	0	N/A	7
Madang	2	9	1	2019-08-05	H14	M600	0	1	0	N/A	7
Madang	2	9	1	2019-08-05	H18	BGS	0	0	13	N/A	7
Madang	2	9	3	2019-08-05	H1	M600	5	0	0	N/A	7
Madang	2	9	3	2019-08-05	H7	M450	0	0	0	N/A	7
Madang	2	9	3	2019-08-05	H8	BGS	16	24	101	N/A	7
Madang	2	9	3	2019-08-05	H9	M500	0	0	0	N/A	7
Madang	2	9	3	2019-08-05	H17	M550	9	3	0	N/A	7
Madang	2	9	4	2019-08-05	H6	M450	0	3	0	N/A	7
Madang	2	9	4	2019-08-05	H10	M600	0	3	0	N/A	7
Madang	2	9	4	2019-08-05	H11	M500	1	0	0	N/A	7
Madang	2	9	4	2019-08-05	H15	BGS	0	2	165	N/A	7
Madang	2	9	4	2019-08-05	H19	M550	0	0	0	N/A	7
Madang	2	10	1	2019-08-12	H12	M450	0	0	0	N/A	7
Madang	2	10	1	2019-08-12	H13	M500	0	30	0	N/A	7
Madang	2	10	1	2019-08-12	H14	M550	0	0	0	N/A	7
Madang	2	10	1	2019-08-12	H18	M600	0	0	0	N/A	7
Madang	2	10	1	2019-08-12	H20	BGS	1	0	34	N/A	7
Madang	2	10	3	2019-08-12	H1	M550	2	0	0	N/A	7
Madang	2	10	3	2019-08-12	H7	BGS	0	3	345	N/A	7
Madang	2	10	3	2019-08-12	H8	M600	12	3	0	N/A	7
Madang	2	10	3	2019-08-12	H9	M450	0	1	0	N/A	7
Madang	2	10	3	2019-08-12	H17	M500	4	0	2	N/A	7
Madang	2	10	4	2019-08-12	H6	BGS	0	1	86	N/A	7
Madang	2	10	4	2019-08-12	H10	M550	0	1	0	N/A	7
Madang	2	10	4	2019-08-12	H11	M450	0	0	0	N/A	7
Madang	2	10	4	2019-08-12	H15	M600	0	0	0	N/A	7
Madang	2	10	4	2019-08-12	H19	M500	0	0	0	N/A	7
Madang	3	11	1	2019-10-03	H12	BGS	1	0	30	N/A	7
Madang	3	11	1	2019-10-03	H13	M450	0	7	0	N/A	7
Madang	3	11	1	2019-10-03	H14	M500	0	52	0	N/A	7
Madang	3	11	1	2019-10-03	H18	M550	0	1	0	N/A	7
Madang	3	11	1	2019-10-03	H20	M600	0	0	0	N/A	7
Madang	3	11	3	2019-10-03	H1	M500	6	0	0	N/A	7
Madang	3	11	3	2019-10-03	H7	M600	0	0	0	N/A	7
Madang	3	11	3	2019-10-03	H8	M550	26	1	0	N/A	7
Madang	3	11	3	2019-10-03	H9	BGS	1	0	52	N/A	7
Madang	3	11	3	2019-10-03	H17	M450	1	0	1	N/A	7
Madang	3	11	4	2019-10-03	H2	BGS	8	1	444	N/A	7
Madang	3	11	4	2019-10-03	H6	M600	0	1	0	N/A	7
Madang	3	11	4	2019-10-03	H10	M500	1	0	5	N/A	7
Madang	3	11	4	2019-10-03	H15	M550	6	1	0	N/A	7
Madang	3	11	4	2019-10-03	H19	M450	0	0	0	N/A	7
Madang	3	12	1	2019-10-10	H12	M600	0	0	0	N/A	7
Madang	3	12	1	2019-10-10	H13	BGS	0	0	0	N/A	3
Madang	3	12	1	2019-10-10	H14	M450	0	1	0	N/A	7
Madang	3	12	1	2019-10-10	H18	M500	0	1	0	N/A	7
Madang	3	12	1	2019-10-10	H20	M550	0	0	0	N/A	7
Madang	3	12	3	2019-10-10	H1	M450	5	0	6	N/A	7
Madang	3	12	3	2019-10-10	H8	M500	6	8	1	N/A	7
Madang	3	12	3	2019-10-10	H9	M600	1	0	0	N/A	7
Madang	3	12	3	2019-10-10	H17	BGS	18	5	566	N/A	7
Madang	3	12	4	2019-10-10	H2	M600	0	0	0	N/A	7
Madang	3	12	4	2019-10-10	H6	M550	0	0	0	N/A	7
Madang	3	12	4	2019-10-10	H10	M450	0	3	2	N/A	7
Madang	3	12	4	2019-10-10	H15	M500	0	1	0	N/A	7
Madang	3	12	4	2019-10-10	H19	BGS	1	0	221	N/A	7
Madang	3	13	1	2019-10-17	H12	M550	1	2	0	N/A	7
Madang	3	13	1	2019-10-17	H13	M600	2	37	0	N/A	7
Madang	3	13	1	2019-10-17	H14	BGS	3	4	74	N/A	7
Madang	3	13	1	2019-10-17	H18	M450	0	0	0	N/A	7
Madang	3	13	1	2019-10-17	H20	M500	0	0	0	N/A	7
Madang	3	13	3	2019-10-17	H1	BGS	10	2	168	N/A	7
Madang	3	13	3	2019-10-17	H7	M500	0	0	0	N/A	7
Madang	3	13	3	2019-10-17	H8	M450	25	4	0	N/A	7
Madang	3	13	3	2019-10-17	H9	M550	1	0	0	N/A	7
Madang	3	13	3	2019-10-17	H17	M600	3	7	0	N/A	7
Madang	3	13	4	2019-10-17	H2	M550	9	1	0	N/A	7
Madang	3	13	4	2019-10-17	H6	M500	1	2	0	N/A	7
Madang	3	13	4	2019-10-17	H10	BGS	3	4	191	N/A	7
Madang	3	13	4	2019-10-17	H15	M450	0	0	0	N/A	7
Madang	3	13	4	2019-10-17	H19	M600	0	1	0	N/A	7
Madang	3	14	1	2019-10-24	H12	M500	0	0	0	N/A	7
Madang	3	14	1	2019-10-24	H13	M550	1	62	0	N/A	7
Madang	3	14	1	2019-10-24	H14	M600	1	25	0	N/A	7
Madang	3	14	1	2019-10-24	H18	BGS	0	0	11	N/A	7
Madang	3	14	1	2019-10-24	H20	M450	0	0	0	N/A	7
Madang	3	14	3	2019-10-24	H1	M600	11	1	0	N/A	7
Madang	3	14	3	2019-10-24	H7	M450	0	0	0	N/A	7
Madang	3	14	3	2019-10-24	H8	BGS	8	2	128	N/A	7
Madang	3	14	3	2019-10-24	H9	M500	3	0	0	N/A	7
Madang	3	14	3	2019-10-24	H17	M550	3	8	1	N/A	7
Madang	3	14	4	2019-10-24	H2	M500	11	7	0	N/A	7
Madang	3	14	4	2019-10-24	H6	M450	0	0	2	N/A	7
Madang	3	14	4	2019-10-24	H10	M600	0	0	0	N/A	7
Madang	3	14	4	2019-10-24	H15	BGS	4	3	210	N/A	7
Madang	3	14	4	2019-10-24	H19	M550	1	0	0	N/A	7
Madang	3	15	1	2019-10-31	H12	M450	0	0	0	N/A	7
Madang	3	15	1	2019-10-31	H13	M500	0	22	0	N/A	7
Madang	3	15	1	2019-10-31	H14	M550	0	59	0	N/A	7
Madang	3	15	1	2019-10-31	H18	M600	0	0	0	N/A	7
Madang	3	15	1	2019-10-31	H20	BGS	0	0	29	N/A	3
Madang	3	15	3	2019-10-31	H1	M550	3	2	0	N/A	7
Madang	3	15	3	2019-10-31	H7	BGS	0	0	194	N/A	3
Madang	3	15	3	2019-10-31	H8	M600	9	0	0	N/A	7
Madang	3	15	3	2019-10-31	H9	M450	1	0	0	N/A	7
Madang	3	15	3	2019-10-31	H17	M500	3	1	0	N/A	7
Madang	3	15	4	2019-10-31	H2	M450	2	1	3	N/A	7
Madang	3	15	4	2019-10-31	H6	BGS	7	5	104	N/A	7
Madang	3	15	4	2019-10-31	H10	M550	0	1	0	N/A	7
Madang	3	15	4	2019-10-31	H15	M600	3	1	0	N/A	7
Madang	3	15	4	2019-10-31	H19	M500	0	0	0	N/A	7
Merida	1	1	1	2019-06-20	CASA_1	BGS	3	N/A	N/A	24	N/A
Merida	1	1	1	2019-06-20	CASA_2	MAST_450_Hz	28	N/A	N/A	0	N/A
Merida	1	1	1	2019-06-20	CASA_3	MAST_500_Hz	4	N/A	N/A	0	N/A
Merida	1	1	1	2019-06-20	CASA_4	MAST_550_Hz	6	N/A	N/A	0	N/A
Merida	1	1	1	2019-06-20	CASA_5	MAST_600_Hz	9	N/A	N/A	0	N/A
Merida	1	2	1	2019-06-26	CASA_2	BGS	3	N/A	N/A	24	N/A
Merida	1	2	1	2019-06-26	CASA_5	MAST_450_Hz	10	N/A	N/A	1	N/A
Merida	1	2	1	2019-06-26	CASA_4	MAST_500_Hz	8	N/A	N/A	0	N/A
Merida	1	2	1	2019-06-26	CASA_3	MAST_550_Hz	13	N/A	N/A	2	N/A
Merida	1	2	1	2019-06-26	CASA_1	MAST_600_Hz	0	N/A	N/A	0	N/A
Merida	1	3	1	2019-07-04	CASA_4	BGS	0	N/A	N/A	10	N/A
Merida	1	3	1	2019-07-04	CASA_3	MAST_450_Hz	0	N/A	N/A	0	N/A
Merida	1	3	1	2019-07-04	CASA_5	MAST_500_Hz	17	N/A	N/A	15	N/A
Merida	1	3	1	2019-07-04	CASA_1	MAST_550_Hz	0	N/A	N/A	0	N/A
Merida	1	3	1	2019-07-04	CASA_2	MAST_600_Hz	3	N/A	N/A	0	N/A
Merida	1	4	1	2019-07-11	CASA_3	BGS	16	N/A	N/A	20	N/A
Merida	1	4	1	2019-07-11	CASA_1	MAST_450_Hz	2	N/A	N/A	0	N/A
Merida	1	4	1	2019-07-11	CASA_2	MAST_500_Hz	5	N/A	N/A	1	N/A
Merida	1	4	1	2019-07-11	CASA_5	MAST_550_Hz	77	N/A	N/A	6	N/A
Merida	1	4	1	2019-07-11	CASA_4	MAST_600_Hz	3	N/A	N/A	0	N/A
Merida	1	5	1	2019-07-18	CASA_5	BGS	17	N/A	N/A	55	N/A
Merida	1	5	1	2019-07-18	CASA_4	MAST_450_Hz	3	N/A	N/A	10	N/A
Merida	1	5	1	2019-07-18	CASA_1	MAST_500_Hz	3	N/A	N/A	0	N/A
Merida	1	5	1	2019-07-18	CASA_2	MAST_550_Hz	3	N/A	N/A	0	N/A
Merida	1	5	1	2019-07-18	CASA_3	MAST_600_Hz	3	N/A	N/A	0	N/A
Merida	2	6	1	2019-07-26	CASA_5	BGS	13	N/A	N/A	6	N/A
Merida	2	6	1	2019-07-26	CASA_4	MAST_600_Hz	3	N/A	N/A	0	N/A
Merida	2	6	1	2019-07-26	CASA_1	MAST_500_Hz	8	N/A	N/A	1	N/A
Merida	2	6	1	2019-07-26	CASA_2	MAST_550_Hz	3	N/A	N/A	0	N/A
Merida	2	6	1	2019-07-26	CASA_3	MAST_450_Hz	3	N/A	N/A	0	N/A
Merida	2	7	1	2019-08-02	CASA_5	MAST_600_Hz	8	N/A	N/A	0	N/A
Merida	2	7	1	2019-08-02	CASA_4	MAST_450_Hz	14	N/A	N/A	15	N/A
Merida	2	7	1	2019-08-02	CASA_1	BGS	4	N/A	N/A	11	N/A
Merida	2	7	1	2019-08-02	CASA_2	MAST_500_Hz	3	N/A	N/A	2	N/A
Merida	2	7	1	2019-08-02	CASA_3	MAST_550_Hz	16	N/A	N/A	1	N/A
Merida	2	8	1	2019-08-09	CASA_5	MAST_500_Hz	18	N/A	N/A	4	N/A
Merida	2	8	1	2019-08-09	CASA_4	MAST_550_Hz	8	N/A	N/A	0	N/A
Merida	2	8	1	2019-08-09	CASA_1	MAST_600_Hz	1	N/A	N/A	0	N/A
Merida	2	8	1	2019-08-09	CASA_2	MAST_450_Hz	3	N/A	N/A	8	N/A
Merida	2	8	1	2019-08-09	CASA_3	BGS	2	N/A	N/A	26	N/A
Merida	2	9	1	2019-08-16	CASA_5	MAST_450_Hz	0	N/A	N/A	1	N/A
Merida	2	9	1	2019-08-16	CASA_4	BGS	0	N/A	N/A	31	N/A
Merida	2	9	1	2019-08-16	CASA_1	MAST_550_Hz	8	N/A	N/A	6	N/A
Merida	2	9	1	2019-08-16	CASA_2	MAST_600_Hz	2	N/A	N/A	0	N/A
Merida	2	9	1	2019-08-16	CASA_3	MAST_500_Hz	0	N/A	N/A	0	N/A
Merida	2	10	1	2019-08-23	CASA_5	MAST_550_Hz	2	N/A	N/A	0	N/A
Merida	2	10	1	2019-08-23	CASA_4	MAST_500_Hz	3	N/A	N/A	7	N/A
Merida	2	10	1	2019-08-23	CASA_1	MAST_450_Hz	0	N/A	N/A	0	N/A
Merida	2	10	1	2019-08-23	CASA_2	BGS	7	N/A	N/A	4	N/A
Merida	2	10	1	2019-08-23	CASA_3	MAST_600_Hz	1	N/A	N/A	0	N/A
Merida	3	11	1	2019-08-30	CASA_5	MAST_450_Hz	13	N/A	N/A	0	N/A
Merida	3	11	1	2019-08-30	CASA_4	BGS	1	N/A	N/A	4	N/A
Merida	3	11	1	2019-08-30	CASA_1	MAST_550_Hz	2	N/A	N/A	0	N/A
Merida	3	11	1	2019-08-30	CASA_2	MAST_600_Hz	0	N/A	N/A	0	N/A
Merida	3	11	1	2019-08-30	CASA_3	MAST_500_Hz	5	N/A	N/A	14	N/A
Merida	3	12	1	2019-09-06	CASA_5	MAST_500_Hz	1	N/A	N/A	0	N/A
Merida	3	12	1	2019-09-06	CASA_4	MAST_550_Hz	0	N/A	N/A	2	N/A
Merida	3	12	1	2019-09-06	CASA_2	MAST_450_Hz	0	N/A	N/A	0	N/A
Merida	3	12	1	2019-09-06	CASA_3	MAST_600_Hz	0	N/A	N/A	0	N/A
Merida	3	13	1	2019-09-13	CASA_5	MAST_550_Hz	9	N/A	N/A	0	N/A
Merida	3	13	1	2019-09-13	CASA_4	MAST_500_Hz	3	N/A	N/A	4	N/A
Merida	3	13	1	2019-09-13	CASA_1	MAST_600_Hz	0	N/A	N/A	0	N/A
Merida	3	13	1	2019-09-13	CASA_2	BGS	5	N/A	N/A	40	N/A
Merida	3	13	1	2019-09-13	CASA_3	MAST_450_Hz	7	N/A	N/A	12	N/A
Merida	3	14	1	2019-09-20	CASA_5	MAST_600_Hz	0	N/A	N/A	0	N/A
Merida	3	14	1	2019-09-20	CASA_4	MAST_450_Hz	1	N/A	N/A	0	N/A
Merida	3	14	1	2019-09-20	CASA_1	MAST_500_Hz	3	N/A	N/A	0	N/A
Merida	3	14	1	2019-09-20	CASA_2	MAST_550_Hz	2	N/A	N/A	0	N/A
Merida	3	14	1	2019-09-20	CASA_3	BGS	0	N/A	N/A	4	N/A
Merida	3	15	1	2019-09-27	CASA_5	BGS	1	N/A	N/A	0	N/A
Merida	3	15	1	2019-09-27	CASA_4	MAST_600_Hz	11	N/A	N/A	0	N/A
Merida	3	15	1	2019-09-27	CASA_1	MAST_450_Hz	0	N/A	N/A	0	N/A
Merida	3	15	1	2019-09-27	CASA_2	MAST_500_Hz	3	N/A	N/A	0	N/A
Merida	3	15	1	2019-09-27	CASA_3	MAST_550_Hz	7	N/A	N/A	0	N/A
Merida	1	1	2	2019-06-20	CASA_6	BGS	7	N/A	N/A	64	N/A
Merida	1	1	2	2019-06-20	CASA_7	MAST_450_Hz	3	N/A	N/A	0	N/A
Merida	1	1	2	2019-06-20	CASA_8	MAST_500_Hz	26	N/A	N/A	106	N/A
Merida	1	1	2	2019-06-20	CASA_9	MAST_550_Hz	1	N/A	N/A	0	N/A
Merida	1	1	2	2019-06-20	CASA_10	MAST_600_Hz	4	N/A	N/A	0	N/A
Merida	1	2	2	2019-06-26	CASA_7	BGS	5	N/A	N/A	6	N/A
Merida	1	2	2	2019-06-26	CASA_8	MAST_450_Hz	67	N/A	N/A	144	N/A
Merida	1	2	2	2019-06-26	CASA_10	MAST_500_Hz	15	N/A	N/A	30	N/A
Merida	1	2	2	2019-06-26	CASA_6	MAST_550_Hz	1	N/A	N/A	2	N/A
Merida	1	2	2	2019-06-26	CASA_9	MAST_600_Hz	0	N/A	N/A	0	N/A
Merida	1	3	2	2019-07-04	CASA_9	BGS	0	N/A	N/A	52	N/A
Merida	1	3	2	2019-07-04	CASA_10	MAST_450_Hz	11	N/A	N/A	25	N/A
Merida	1	3	2	2019-07-04	CASA_6	MAST_500_Hz	7	N/A	N/A	13	N/A
Merida	1	3	2	2019-07-04	CASA_7	MAST_550_Hz	3	N/A	N/A	2	N/A
Merida	1	3	2	2019-07-04	CASA_8	MAST_600_Hz	11	N/A	N/A	0	N/A
Merida	1	4	2	2019-07-11	CASA_8	BGS	23	N/A	N/A	0	N/A
Merida	1	4	2	2019-07-11	CASA_6	MAST_450_Hz	6	N/A	N/A	10	N/A
Merida	1	4	2	2019-07-11	CASA_9	MAST_500_Hz	4	N/A	N/A	7	N/A
Merida	1	4	2	2019-07-11	CASA_10	MAST_550_Hz	22	N/A	N/A	1	N/A
Merida	1	4	2	2019-07-11	CASA_7	MAST_600_Hz	0	N/A	N/A	0	N/A
Merida	1	5	2	2019-07-18	CASA_10	BGS	13	N/A	N/A	11	N/A
Merida	1	5	2	2019-07-18	CASA_9	MAST_450_Hz	0	N/A	N/A	0	N/A
Merida	1	5	2	2019-07-18	CASA_7	MAST_500_Hz	6	N/A	N/A	1	N/A
Merida	1	5	2	2019-07-18	CASA_8	MAST_550_Hz	14	N/A	N/A	0	N/A
Merida	1	5	2	2019-07-18	CASA_6	MAST_600_Hz	5	N/A	N/A	0	N/A
Merida	2	6	2	2019-07-26	CASA_10	MAST_550_Hz	5	N/A	N/A	0	N/A
Merida	2	6	2	2019-07-26	CASA_9	MAST_450_Hz	1	N/A	N/A	2	N/A
Merida	2	6	2	2019-07-26	CASA_7	BGS	5	N/A	N/A	29	N/A
Merida	2	6	2	2019-07-26	CASA_8	MAST_500_Hz	8	N/A	N/A	0	N/A
Merida	2	6	2	2019-07-26	CASA_6	MAST_600_Hz	10	N/A	N/A	0	N/A
Merida	2	7	2	2019-08-02	CASA_10	BGS	6	N/A	N/A	29	N/A
Merida	2	7	2	2019-08-02	CASA_9	MAST_500_Hz	1	N/A	N/A	0	N/A
Merida	2	7	2	2019-08-02	CASA_7	MAST_550_Hz	0	N/A	N/A	0	N/A
Merida	2	7	2	2019-08-02	CASA_8	MAST_600_Hz	6	N/A	N/A	0	N/A
Merida	2	7	2	2019-08-02	CASA_6	MAST_450_Hz	20	N/A	N/A	54	N/A
Merida	2	8	2	2019-08-09	CASA_10	MAST_500_Hz	5	N/A	N/A	0	N/A
Merida	2	8	2	2019-08-09	CASA_9	MAST_600_Hz	0	N/A	N/A	0	N/A
Merida	2	8	2	2019-08-09	CASA_7	MAST_450_Hz	0	N/A	N/A	0	N/A
Merida	2	8	2	2019-08-09	CASA_8	MAST_550_Hz	7	N/A	N/A	1	N/A
Merida	2	8	2	2019-08-09	CASA_6	BGS	4	N/A	N/A	36	N/A
Merida	2	9	2	2019-08-16	CASA_10	MAST_600_Hz	4	N/A	N/A	0	N/A
Merida	2	9	2	2019-08-16	CASA_9	BGS	0	N/A	N/A	4	N/A
Merida	2	9	2	2019-08-16	CASA_7	MAST_500_Hz	7	N/A	N/A	0	N/A
Merida	2	9	2	2019-08-16	CASA_8	MAST_450_Hz	2	N/A	N/A	6	N/A
Merida	2	9	2	2019-08-16	CASA_6	MAST_550_Hz	3	N/A	N/A	1	N/A
Merida	2	10	2	2019-08-23	CASA_10	MAST_450_Hz	0	N/A	N/A	10	N/A
Merida	2	10	2	2019-08-23	CASA_9	MAST_550_Hz	1	N/A	N/A	0	N/A
Merida	2	10	2	2019-08-23	CASA_7	MAST_600_Hz	1	N/A	N/A	0	N/A
Merida	2	10	2	2019-08-23	CASA_8	BGS	0	N/A	N/A	35	N/A
Merida	2	10	2	2019-08-23	CASA_6	MAST_500_Hz	3	N/A	N/A	0	N/A
Merida	3	11	2	2019-08-30	CASA_10	BGS	6	N/A	N/A	27	N/A
Merida	3	11	2	2019-08-30	CASA_9	MAST_500_Hz	1	N/A	N/A	0	N/A
Merida	3	11	2	2019-08-30	CASA_7	MAST_600_Hz	0	N/A	N/A	0	N/A
Merida	3	11	2	2019-08-30	CASA_8	MAST_450_Hz	1	N/A	N/A	0	N/A
Merida	3	11	2	2019-08-30	CASA_6	MAST_550_Hz	15	N/A	N/A	0	N/A
Merida	3	12	2	2019-09-06	CASA_10	MAST_600_Hz	0	N/A	N/A	0	N/A
Merida	3	12	2	2019-09-06	CASA_9	BGS	0	N/A	N/A	1	N/A
Merida	3	12	2	2019-09-06	CASA_7	MAST_450_Hz	3	N/A	N/A	0	N/A
Merida	3	12	2	2019-09-06	CASA_8	MAST_550_Hz	0	N/A	N/A	5	N/A
Merida	3	12	2	2019-09-06	CASA_6	MAST_500_Hz	0	N/A	N/A	0	N/A
Merida	3	13	2	2019-09-13	CASA_10	MAST_500_Hz	8	N/A	N/A	10	N/A
Merida	3	13	2	2019-09-13	CASA_9	MAST_550_Hz	1	N/A	N/A	0	N/A
Merida	3	13	2	2019-09-13	CASA_7	BGS	1	N/A	N/A	8	N/A
Merida	3	13	2	2019-09-13	CASA_8	MAST_600_Hz	1	N/A	N/A	0	N/A
Merida	3	13	2	2019-09-13	CASA_6	MAST_450_Hz	1	N/A	N/A	1	N/A
Merida	3	14	2	2019-09-20	CASA_10	MAST_450_Hz	7	N/A	N/A	27	N/A
Merida	3	14	2	2019-09-20	CASA_9	MAST_600_Hz	0	N/A	N/A	0	N/A
Merida	3	14	2	2019-09-20	CASA_7	MAST_550_Hz	0	N/A	N/A	0	N/A
Merida	3	14	2	2019-09-20	CASA_8	MAST_500_Hz	3	N/A	N/A	0	N/A
Merida	3	14	2	2019-09-20	CASA_6	BGS	5	N/A	N/A	53	N/A
Merida	3	15	2	2019-09-27	CASA_10	MAST_550_Hz	0	N/A	N/A	1	N/A
Merida	3	15	2	2019-09-27	CASA_9	MAST_450_Hz	0	N/A	N/A	0	N/A
Merida	3	15	2	2019-09-27	CASA_7	MAST_500_Hz	4	N/A	N/A	0	N/A
Merida	3	15	2	2019-09-27	CASA_6	MAST_600_Hz	0	N/A	N/A	0	N/A
Orange_Walk	1	1	3	2019-07-03	Z3H1	MAST_500_Hz	5	0	0	0	N/A
Orange_Walk	1	1	3	2019-07-03	Z3H2	MAST_550_Hz	0	1	0	0	N/A
Orange_Walk	1	1	3	2019-07-03	Z3H3	MAST_450_Hz	0	0	0	0	N/A
Orange_Walk	1	1	3	2019-07-03	Z3H4	BGS	0	0	0	0	N/A
Orange_Walk	1	1	3	2019-07-03	Z3H5	MAST_600_Hz	18	0	0	0	N/A
Orange_Walk	1	1	2	2019-07-03	Z4H1	MAST_450_Hz	0	0	0	0	N/A
Orange_Walk	1	1	2	2019-07-03	Z4H2	BGS	0	0	0	3	N/A
Orange_Walk	1	1	2	2019-07-03	Z4H3	MAST_500_Hz	0	0	0	0	N/A
Orange_Walk	1	1	2	2019-07-03	Z4H4	MAST_550_Hz	0	0	0	0	N/A
Orange_Walk	1	1	2	2019-07-03	Z4H5	MAST_600_Hz	0	0	0	0	N/A
Orange_Walk	1	1	1	2019-07-03	Z5H1	MAST_500_Hz	1	0	0	0	N/A
Orange_Walk	1	1	1	2019-07-03	Z5H2	MAST_450_Hz	0	0	0	0	N/A
Orange_Walk	1	1	1	2019-07-03	Z5H4	MAST_550_Hz	0	0	0	0	N/A
Orange_Walk	1	1	1	2019-07-03	Z5H5	BGS	3	0	0	0	N/A
Orange_Walk	1	2	3	2019-07-08	Z3H1	MAST_600_Hz	12	0	0	0	N/A
Orange_Walk	1	2	3	2019-07-08	Z3H2	MAST_450_Hz	6	0	0	0	N/A
Orange_Walk	1	2	3	2019-07-08	Z3H3	BGS	1	0	0	0	N/A
Orange_Walk	1	2	3	2019-07-08	Z3H4	MAST_550_Hz	0	0	0	0	N/A
Orange_Walk	1	2	3	2019-07-08	Z3H5	MAST_500_Hz	2	0	0	0	N/A
Orange_Walk	1	2	2	2019-07-08	Z4H1	MAST_500_Hz	0	0	0	0	N/A
Orange_Walk	1	2	2	2019-07-08	Z4H2	MAST_450_Hz	1	0	0	0	N/A
Orange_Walk	1	2	2	2019-07-08	Z4H3	MAST_550_Hz	0	0	0	0	N/A
Orange_Walk	1	2	2	2019-07-08	Z4H4	MAST_600_Hz	0	0	0	0	N/A
Orange_Walk	1	2	2	2019-07-08	Z4H5	BGS	1	0	0	0	N/A
Orange_Walk	1	2	1	2019-07-08	Z5H1	MAST_550_Hz	1	0	0	0	N/A
Orange_Walk	1	2	1	2019-07-08	Z5H2	MAST_600_Hz	0	0	0	0	N/A
Orange_Walk	1	2	1	2019-07-08	Z5H3	BGS	0	0	0	0	N/A
Orange_Walk	1	2	1	2019-07-08	Z5H4	MAST_450_Hz	0	0	0	0	N/A
Orange_Walk	1	2	1	2019-07-08	Z5H5	MAST_500_Hz	0	0	0	0	N/A
Orange_Walk	1	3	3	2019-08-05	Z3H1	MAST_450_Hz	5	0	0	1	N/A
Orange_Walk	1	3	3	2019-08-05	Z3H2	MAST_600_Hz	0	0	0	0	N/A
Orange_Walk	1	3	3	2019-08-05	Z3H3	MAST_550_Hz	10	0	0	1	N/A
Orange_Walk	1	3	3	2019-08-05	Z3H4	MAST_500_Hz	0	0	0	0	N/A
Orange_Walk	1	3	3	2019-08-05	Z3H5	BGS	6	1	3	11	N/A
Orange_Walk	1	3	2	2019-08-05	Z4H1	BGS	0	0	0	0	N/A
Orange_Walk	1	3	2	2019-08-05	Z4H2	MAST_500_Hz	0	0	0	0	N/A
Orange_Walk	1	3	2	2019-08-05	Z4H3	MAST_600_Hz	0	0	0	0	N/A
Orange_Walk	1	3	2	2019-08-05	Z4H4	MAST_450_Hz	0	0	0	0	N/A
Orange_Walk	1	3	2	2019-08-05	Z4H5	MAST_550_Hz	1	0	0	1	N/A
Orange_Walk	1	3	1	2019-08-05	Z5H1	BGS	1	0	0	0	N/A
Orange_Walk	1	3	1	2019-08-05	Z5H2	MAST_550_Hz	0	0	0	0	N/A
Orange_Walk	1	3	1	2019-08-05	Z5H3	MAST_450_Hz	18	0	0	0	N/A
Orange_Walk	1	3	1	2019-08-05	Z5H4	MAST_500_Hz	0	0	0	0	N/A
Orange_Walk	1	3	1	2019-08-05	Z5H5	MAST_600_Hz	3	0	0	0	N/A
Orange_Walk	1	4	3	2019-07-22	Z3H1	BGS	2	0	0	4	N/A
Orange_Walk	1	4	3	2019-07-22	Z3H2	MAST_500_Hz	28	0	0	2	N/A
Orange_Walk	1	4	3	2019-07-22	Z3H3	MAST_600_Hz	2	0	0	0	N/A
Orange_Walk	1	4	3	2019-07-22	Z3H4	MAST_450_Hz	0	0	0	0	N/A
Orange_Walk	1	4	3	2019-07-22	Z3H5	MAST_550_Hz	8	1	0	2	N/A
Orange_Walk	1	4	2	2019-07-22	Z4H1	MAST_550_Hz	0	0	0	0	N/A
Orange_Walk	1	4	2	2019-07-22	Z4H2	MAST_600_Hz	1	0	0	0	N/A
Orange_Walk	1	4	2	2019-07-22	Z4H3	MAST_450_Hz	0	0	0	0	N/A
Orange_Walk	1	4	2	2019-07-22	Z4H4	BGS	0	0	0	1	N/A
Orange_Walk	1	4	2	2019-07-22	Z4H5	MAST_500_Hz	0	0	0	0	N/A
Orange_Walk	1	4	1	2019-07-22	Z5H1	MAST_450_Hz	0	0	0	0	N/A
Orange_Walk	1	4	1	2019-07-22	Z5H2	BGS	5	0	0	5	N/A
Orange_Walk	1	4	1	2019-07-22	Z5H3	MAST_500_Hz	7	0	0	0	N/A
Orange_Walk	1	4	1	2019-07-22	Z5H4	MAST_600_Hz	0	0	0	0	N/A
Orange_Walk	1	4	1	2019-07-22	Z5H5	MAST_550_Hz	0	0	0	0	N/A
Orange_Walk	1	5	3	2019-07-29	Z3H1	MAST_550_Hz	4	0	0	0	N/A
Orange_Walk	1	5	3	2019-07-29	Z3H2	BGS	22	0	0	0	N/A
Orange_Walk	1	5	3	2019-07-29	Z3H3	MAST_500_Hz	5	0	0	0	N/A
Orange_Walk	1	5	3	2019-07-29	Z3H4	MAST_600_Hz	1	0	0	0	N/A
Orange_Walk	1	5	3	2019-07-29	Z3H5	MAST_450_Hz	1	0	0	0	N/A
Orange_Walk	1	5	2	2019-07-29	Z4H1	MAST_600_Hz	1	0	0	0	N/A
Orange_Walk	1	5	2	2019-07-29	Z4H2	MAST_550_Hz	0	0	0	0	N/A
Orange_Walk	1	5	2	2019-07-29	Z4H3	BGS	0	0	0	0	N/A
Orange_Walk	1	5	2	2019-07-29	Z4H4	MAST_500_Hz	0	0	0	0	N/A
Orange_Walk	1	5	2	2019-07-29	Z4H5	MAST_450_Hz	0	0	0	0	N/A
Orange_Walk	1	5	1	2019-07-29	Z5H1	MAST_600_Hz	6	0	0	0	N/A
Orange_Walk	1	5	1	2019-07-29	Z5H2	MAST_500_Hz	5	0	0	0	N/A
Orange_Walk	1	5	1	2019-07-29	Z5H3	MAST_550_Hz	3	0	0	0	N/A
Orange_Walk	1	5	1	2019-07-29	Z5H4	BGS	0	0	0	2	N/A
Orange_Walk	1	5	1	2019-07-29	Z5H5	MAST_450_Hz	0	0	0	0	N/A
Orange_Walk	2	6	3	2019-08-12	Z3H1	MAST_500_Hz	1	0	0	0	N/A
Orange_Walk	2	6	3	2019-08-12	Z3H2	MAST_600_Hz	1	0	0	0	N/A
Orange_Walk	2	6	3	2019-08-12	Z3H3	MAST_450_Hz	0	0	0	0	N/A
Orange_Walk	2	6	3	2019-08-12	Z3H4	BGS	1	0	0	3	N/A
Orange_Walk	2	6	3	2019-08-12	Z3H5	MAST_550_Hz	1	0	0	0	N/A
Orange_Walk	2	6	2	2019-08-12	Z4H1	MAST_500_Hz	0	0	0	0	N/A
Orange_Walk	2	6	2	2019-08-12	Z4H2	MAST_600_Hz	0	0	0	0	N/A
Orange_Walk	2	6	2	2019-08-12	Z4H3	BGS	0	0	0	0	N/A
Orange_Walk	2	6	2	2019-08-12	Z4H4	MAST_450_Hz	0	0	0	0	N/A
Orange_Walk	2	6	2	2019-08-12	Z4H5	MAST_550_Hz	0	0	0	0	N/A
Orange_Walk	2	6	1	2019-08-12	Z5H1	MAST_600_Hz	0	0	0	0	N/A
Orange_Walk	2	6	1	2019-08-12	Z5H2	MAST_550_Hz	3	0	0	0	N/A
Orange_Walk	2	6	1	2019-08-12	Z5H3	MAST_500_Hz	3	0	0	0	N/A
Orange_Walk	2	6	1	2019-08-12	Z5H4	BGS	0	0	3	18	N/A
Orange_Walk	2	6	1	2019-08-12	Z5H5	MAST_450_Hz	0	0	0	0	N/A
Orange_Walk	2	7	3	2019-08-19	Z3H1	BGS	0	0	0	0	N/A
Orange_Walk	2	7	3	2019-08-19	Z3H2	MAST_450_Hz	4	0	0	0	N/A
Orange_Walk	2	7	3	2019-08-19	Z3H4	MAST_500_Hz	3	0	0	0	N/A
Orange_Walk	2	7	3	2019-08-19	Z3H5	MAST_600_Hz	0	0	0	0	N/A
Orange_Walk	2	7	2	2019-08-19	Z4H1	MAST_450_Hz	0	0	0	0	N/A
Orange_Walk	2	7	2	2019-08-19	Z4H2	MAST_500_Hz	0	0	0	0	N/A
Orange_Walk	2	7	2	2019-08-19	Z4H3	MAST_600_Hz	0	0	0	0	N/A
Orange_Walk	2	7	2	2019-08-19	Z4H4	MAST_550_Hz	0	0	0	0	N/A
Orange_Walk	2	7	2	2019-08-19	Z4H5	BGS	0	0	2	14	N/A
Orange_Walk	2	7	1	2019-08-19	Z5H1	MAST_450_Hz	0	0	0	0	N/A
Orange_Walk	2	7	1	2019-08-19	Z5H2	MAST_500_Hz	0	0	0	0	N/A
Orange_Walk	2	7	1	2019-08-19	Z5H3	MAST_550_Hz	2	0	0	0	N/A
Orange_Walk	2	7	1	2019-08-19	Z5H4	MAST_600_Hz	0	0	0	0	N/A
Orange_Walk	2	7	1	2019-08-19	Z5H5	BGS	0	0	0	0	N/A
Orange_Walk	2	8	3	2019-08-26	Z3H1	MAST_450_Hz	0	0	0	0	N/A
Orange_Walk	2	8	3	2019-08-26	Z3H2	MAST_500_Hz	0	0	0	0	N/A
Orange_Walk	2	8	3	2019-08-26	Z3H3	MAST_600_Hz	3	0	0	0	N/A
Orange_Walk	2	8	3	2019-08-26	Z3H4	MAST_550_Hz	0	0	0	0	N/A
Orange_Walk	2	8	3	2019-08-26	Z3H5	BGS	8	0	0	3	N/A
Orange_Walk	2	8	2	2019-08-26	Z4H1	MAST_550_Hz	0	0	0	0	N/A
Orange_Walk	2	8	2	2019-08-26	Z4H2	BGS	1	0	2	5	N/A
Orange_Walk	2	8	2	2019-08-26	Z4H3	MAST_500_Hz	0	0	0	0	N/A
Orange_Walk	2	8	2	2019-08-26	Z4H4	MAST_600_Hz	0	0	0	0	N/A
Orange_Walk	2	8	1	2019-08-26	Z5H1	MAST_500_Hz	0	0	0	0	N/A
Orange_Walk	2	8	1	2019-08-26	Z5H2	MAST_600_Hz	0	0	0	0	N/A
Orange_Walk	2	8	1	2019-08-26	Z5H3	BGS	6	0	0	2	N/A
Orange_Walk	2	8	1	2019-08-26	Z5H4	MAST_450_Hz	0	0	0	0	N/A
Orange_Walk	2	8	1	2019-08-26	Z5H5	MAST_550_Hz	0	0	0	0	N/A
Orange_Walk	2	9	3	2019-09-02	Z3H1	MAST_600_Hz	0	0	0	0	N/A
Orange_Walk	2	9	3	2019-09-02	Z3H2	MAST_550_Hz	3	0	0	0	N/A
Orange_Walk	2	9	3	2019-09-02	Z3H3	BGS	1	0	0	0	N/A
Orange_Walk	2	9	3	2019-09-02	Z3H4	MAST_450_Hz	0	0	0	0	N/A
Orange_Walk	2	9	3	2019-09-02	Z3H5	MAST_500_Hz	0	0	0	0	N/A
Orange_Walk	2	9	2	2019-09-02	Z4H1	BGS	0	0	0	0	N/A
Orange_Walk	2	9	2	2019-09-02	Z4H2	MAST_450_Hz	0	0	0	0	N/A
Orange_Walk	2	9	2	2019-09-02	Z4H3	MAST_550_Hz	0	0	0	0	N/A
Orange_Walk	2	9	2	2019-09-02	Z4H4	MAST_500_Hz	0	0	0	1	N/A
Orange_Walk	2	9	2	2019-09-02	Z4H5	MAST_600_Hz	0	0	0	0	N/A
Orange_Walk	2	9	1	2019-09-02	Z5H1	MAST_550_Hz	0	0	0	0	N/A
Orange_Walk	2	9	1	2019-09-02	Z5H2	BGS	0	0	0	5	N/A
Orange_Walk	2	9	1	2019-09-02	Z5H3	MAST_450_Hz	1	0	0	0	N/A
Orange_Walk	2	9	1	2019-09-02	Z5H4	MAST_500_Hz	0	0	0	0	N/A
Orange_Walk	2	9	1	2019-09-02	Z5H5	MAST_600_Hz	0	0	0	0	N/A
Orange_Walk	2	10	3	2019-09-09	Z3H1	MAST_550_Hz	0	0	0	0	N/A
Orange_Walk	2	10	3	2019-09-09	Z3H2	BGS	10	0	0	0	N/A
Orange_Walk	2	10	3	2019-09-09	Z3H4	MAST_600_Hz	5	0	0	0	N/A
Orange_Walk	2	10	3	2019-09-09	Z3H5	MAST_450_Hz	26	0	0	4	N/A
Orange_Walk	2	10	2	2019-09-09	Z4H3	MAST_450_Hz	14	0	0	0	N/A
Orange_Walk	2	10	2	2019-09-09	Z4H4	BGS	0	0	0	0	N/A
Orange_Walk	2	10	2	2019-09-09	Z4H5	MAST_500_Hz	4	0	0	1	N/A
Orange_Walk	2	10	1	2019-09-09	Z5H1	BGS	12	0	0	1	N/A
Orange_Walk	2	10	1	2019-09-09	Z5H2	MAST_450_Hz	0	0	0	0	N/A
Orange_Walk	2	10	1	2019-09-09	Z5H3	MAST_600_Hz	0	0	0	0	N/A
Orange_Walk	2	10	1	2019-09-09	Z5H4	MAST_550_Hz	4	0	0	0	N/A
Orange_Walk	2	10	1	2019-09-09	Z5H5	MAST_500_Hz	0	0	0	0	N/A
Orange_Walk	3	11	3	2019-09-16	Z3H1	MAST_450_Hz	0	0	0	0	N/A
Orange_Walk	3	11	3	2019-09-16	Z3H2	MAST_500_Hz	6	0	0	2	N/A
Orange_Walk	3	11	3	2019-09-16	Z3H3	MAST_550_Hz	1	1	0	1	N/A
Orange_Walk	3	11	3	2019-09-16	Z3H4	BGS	0	0	0	0	N/A
Orange_Walk	3	11	3	2019-09-16	Z3H5	MAST_600_Hz	5	0	0	0	N/A
Orange_Walk	3	11	2	2019-09-16	Z4H6	MAST_550_Hz	3	1	0	0	N/A
Orange_Walk	3	11	2	2019-09-16	Z4H7	MAST_600_Hz	0	0	0	0	N/A
Orange_Walk	3	11	2	2019-09-16	Z4H3	BGS	7	0	0	0	N/A
Orange_Walk	3	11	2	2019-09-16	Z4H4	MAST_450_Hz	0	0	0	0	N/A
Orange_Walk	3	11	2	2019-09-16	Z4H5	MAST_500_Hz	0	0	0	1	N/A
Orange_Walk	3	11	1	2019-09-16	Z5H1	MAST_600_Hz	0	0	0	0	N/A
Orange_Walk	3	11	1	2019-09-16	Z5H2	MAST_450_Hz	1	0	0	0	N/A
Orange_Walk	3	11	1	2019-09-16	Z5H3	MAST_550_Hz	0	0	0	0	N/A
Orange_Walk	3	11	1	2019-09-16	Z5H4	BGS	2	0	0	0	N/A
Orange_Walk	3	11	1	2019-09-16	Z5H5	MAST_500_Hz	0	0	0	0	N/A
Orange_Walk	3	12	3	2019-09-24	Z3H1	BGS	2	0	0	22	N/A
Orange_Walk	3	12	3	2019-09-24	Z3H2	MAST_450_Hz	5	0	0	15	N/A
Orange_Walk	3	12	3	2019-09-24	Z3H3	MAST_600_Hz	6	0	0	0	N/A
Orange_Walk	3	12	3	2019-09-24	Z3H4	MAST_500_Hz	1	0	0	0	N/A
Orange_Walk	3	12	3	2019-09-24	Z3H5	MAST_550_Hz	2	0	0	5	N/A
Orange_Walk	3	12	2	2019-09-24	Z4H6	MAST_450_Hz	3	2	0	1	N/A
Orange_Walk	3	12	2	2019-09-24	Z4H7	MAST_500_Hz	0	0	0	0	N/A
Orange_Walk	3	12	2	2019-09-24	Z4H3	MAST_600_Hz	1	0	0	0	N/A
Orange_Walk	3	12	2	2019-09-24	Z4H4	BGS	0	0	0	0	N/A
Orange_Walk	3	12	2	2019-09-24	Z4H5	MAST_550_Hz	1	0	0	0	N/A
Orange_Walk	3	12	1	2019-09-24	Z5H1	MAST_550_Hz	2	0	0	0	N/A
Orange_Walk	3	12	1	2019-09-24	Z5H2	BGS	3	1	0	2	N/A
Orange_Walk	3	12	1	2019-09-24	Z5H3	MAST_450_Hz	0	0	0	0	N/A
Orange_Walk	3	12	1	2019-09-24	Z5H4	MAST_500_Hz	4	0	0	0	N/A
Orange_Walk	3	12	1	2019-09-24	Z5H5	MAST_600_Hz	0	0	0	0	N/A
Orange_Walk	3	13	3	2019-09-30	Z3H1	MAST_600_Hz	16	0	0	0	N/A
Orange_Walk	3	13	3	2019-09-30	Z3H2	BGS	13	0	0	0	N/A
Orange_Walk	3	13	3	2019-09-30	Z3H3	MAST_500_Hz	11	0	0	4	N/A
Orange_Walk	3	13	3	2019-09-30	Z3H4	MAST_550_Hz	0	0	0	0	N/A
Orange_Walk	3	13	3	2019-09-30	Z3H5	MAST_450_Hz	8	0	0	0	N/A
Orange_Walk	3	13	2	2019-09-30	Z4H6	MAST_500_Hz	1	0	0	0	N/A
Orange_Walk	3	13	2	2019-09-30	Z4H7	MAST_450_Hz	1	0	0	0	N/A
Orange_Walk	3	13	2	2019-09-30	Z4H3	MAST_550_Hz	5	0	0	0	N/A
Orange_Walk	3	13	2	2019-09-30	Z4H4	MAST_600_Hz	0	0	0	0	N/A
Orange_Walk	3	13	2	2019-09-30	Z4H5	BGS	0	0	0	4	N/A
Orange_Walk	3	13	1	2019-09-30	Z5H1	MAST_500_Hz	3	0	0	0	N/A
Orange_Walk	3	13	1	2019-09-30	Z5H2	MAST_550_Hz	2	0	0	0	N/A
Orange_Walk	3	13	1	2019-09-30	Z5H3	BGS	0	0	1	1	N/A
Orange_Walk	3	13	1	2019-09-30	Z5H4	MAST_600_Hz	1	0	0	0	N/A
Orange_Walk	3	13	1	2019-09-30	Z5H5	MAST_450_Hz	1	0	0	0	N/A
Orange_Walk	3	14	3	2019-10-07	Z3H1	MAST_550_Hz	6	0	0	0	N/A
Orange_Walk	3	14	3	2019-10-07	Z3H2	MAST_600_Hz	16	0	0	1	N/A
Orange_Walk	3	14	3	2019-10-07	Z3H3	BGS	2	0	0	12	N/A
Orange_Walk	3	14	3	2019-10-07	Z3H4	MAST_450_Hz	0	0	0	0	N/A
Orange_Walk	3	14	3	2019-10-07	Z3H5	MAST_500_Hz	4	0	0	0	N/A
Orange_Walk	3	14	2	2019-10-07	Z4H6	BGS	2	1	0	1	N/A
Orange_Walk	3	14	2	2019-10-07	Z4H7	MAST_550_Hz	4	0	0	0	N/A
Orange_Walk	3	14	2	2019-10-07	Z4H3	MAST_450_Hz	8	0	0	0	N/A
Orange_Walk	3	14	2	2019-10-07	Z4H4	MAST_500_Hz	1	0	0	0	N/A
Orange_Walk	3	14	2	2019-10-07	Z4H5	MAST_600_Hz	1	0	0	0	N/A
Orange_Walk	3	14	1	2019-10-07	Z5H1	BGS	3	0	0	1	N/A
Orange_Walk	3	14	1	2019-10-07	Z5H2	MAST_500_Hz	4	0	0	0	N/A
Orange_Walk	3	14	1	2019-10-07	Z5H3	MAST_600_Hz	0	0	0	0	N/A
Orange_Walk	3	14	1	2019-10-07	Z5H4	MAST_450_Hz	0	0	0	0	N/A
Orange_Walk	3	14	1	2019-10-07	Z5H5	MAST_550_Hz	0	0	0	0	N/A
Orange_Walk	3	15	3	2019-10-15	Z3H1	MAST_500_Hz	21	2	0	1	N/A
Orange_Walk	3	15	3	2019-10-15	Z3H2	MAST_550_Hz	39	0	0	3	N/A
Orange_Walk	3	15	3	2019-10-15	Z3H3	MAST_450_Hz	28	0	0	2	N/A
Orange_Walk	3	15	3	2019-10-15	Z3H4	MAST_600_Hz	3	0	0	0	N/A
Orange_Walk	3	15	3	2019-10-15	Z3H5	BGS	3	0	0	19	N/A
Orange_Walk	3	15	2	2019-10-15	Z4H6	MAST_600_Hz	2	0	0	0	N/A
Orange_Walk	3	15	2	2019-10-15	Z4H7	BGS	8	0	0	3	N/A
Orange_Walk	3	15	2	2019-10-15	Z4H3	MAST_500_Hz	12	0	0	0	N/A
Orange_Walk	3	15	2	2019-10-15	Z4H4	MAST_550_Hz	3	0	0	0	N/A
Orange_Walk	3	15	2	2019-10-15	Z4H5	MAST_450_Hz	4	0	0	0	N/A
Orange_Walk	3	15	1	2019-10-15	Z5H1	MAST_450_Hz	10	0	0	0	N/A
Orange_Walk	3	15	1	2019-10-15	Z5H2	MAST_600_Hz	5	0	0	0	N/A
Orange_Walk	3	15	1	2019-10-15	Z5H3	MAST_500_Hz	0	0	0	0	N/A
Orange_Walk	3	15	1	2019-10-15	Z5H4	MAST_550_Hz	4	0	0	0	N/A
Orange_Walk	3	15	1	2019-10-15	Z5H5	BGS	0	0	0	0	N/A
