# Supplementary material for: Outcomes from international field trials with Male Aedes Sound Traps: Frequency-dependent effectiveness in capturing target species in relation to bycatch abundance
Source: PLoS Negl Trop Dis. 2021 Feb 25;15(2):e0009061. doi: 10.1371/journal.pntd.0009061 (PMC7906331; doi:10.1371/journal.pntd.0009061)
Supplement: S2 Table — (XLSX) [file pntd.0009061.s003.xlsx]

## Sheet: S2_Table
		Taxa	Madang, Papua New Guinea							Molas, Mexico							Orange Walk, Belize
			BGS Trap	MAST 450	MAST 500	MAST 550	MAST 600	Total		BGS Trap	MAST 450	MAST 500	MAST 550	MAST 600	Total		BGS Trap	MAST 450	MAST 500	MAST 550	MAST 600	Total
		Formicidae	242	7	5	11	7	272		3	7	5	78	2	95		6	3	2	1	0	12
		Coleoptera	228	2	1	1	0	232		12	0	0	0	0	12		10	0	0	0	1	11
		Hemiptera	1503	8	2	5	7	1525		8	0	0	0	0	8		5	0	0	0	0	5
		Diptera (not Culicidae)	7194	2	3	20	10	7229		897	0	0	1	0	898		759	1	3	0	5	768
		Lepidoptera	992	3	1	3	0	999		24	0	0	0	0	24		27	0	1	0	0	28
		Araneae	92	2	2	3	2	101		14	0	0	0	0	14		6	0	0	0	0	6
		Collembola	382	10	0	1	0	393		1	0	0	0	0	1		6	1	0	4	1	12
		Hymenoptera (winged)	872	3	4	6	8	893		14	0	0	0	0	14		43	4	2	0	1	50
		Blattodea	19	0	0	0	0	19		1	1	0	0	0	2		0	0	0	0	0	0
		Orthopthera	6	0	0	0	0	6		0	0	0	0	0	0		0	0	0	0	0	0
		Thysanura	0	0	0	0	0	0		0	1	0	0	0	1		0	0	0	0	0	0
		Total invertebrates	11530	37	18	50	34	11669		974	9	5	79	2	1069		862	9	8	5	8	892
