# Supplementary material for: Outcomes from international field trials with Male Aedes Sound Traps: Frequency-dependent effectiveness in capturing target species in relation to bycatch abundance
Source: PLoS Negl Trop Dis. 2021 Feb 25;15(2):e0009061. doi: 10.1371/journal.pntd.0009061 (PMC7906331; doi:10.1371/journal.pntd.0009061)
Supplement: S4 Table — Note in Madang traps were run continuously each week, whereas in Molas traps were operated for a 24 hr period each week and in Orange Walk Town traps were operated for an 8 hr period each week. Culex spp. from Molas are comprised of combined abundance values for Cx. quinquefasciatus, Cx. restuans and Cx. nigripalpus and Culex spp. from Orange Walk Town consist of combined abundance values for Cx. quinquefasciatus and Cx. restuans. (XLSX) [file pntd.0009061.s005.xlsx]

## Sheet: S4_Table
	Species (males only)	Location	BGS Trap	MAST 450 Hz	MAST 500 Hz	MAST 550 Hz	MAST 600 Hz
	Aedes aegypti	Madang, PNG	0.47 (0.08)	0.37 (0.08)	0.42 (0.08)	0.40 (0.08)	0.36 (0.07)
	Aedes aegypti	Molas, Mexico	0.75 (0.08)	0.7 (0.09)	0.93 (0.05)	0.8 (0.07)	0.6 (0.09)
	Aedes aegypti	Orange Walk Town, Belize	0.56 (0.07)	0.43 (0.08)	0.5 (0.08)	0.53 (0.08)	0.49 (0.08)
	Aedes albopictus	Madang, PNG	0.58 (0.07)	0.39 (0.08)	0.50 (0.08)	0.58 (0.08)	0.45 (0.08)
	Culex quinquefasciatus	Madang, PNG	0.98 (0.02)	0.15 (0.05)	0.18 (0.06)	0.07 (0.04)	0.05 (0.03)
	Culex spp.	Molas, Mexico	0.93 (0.05)	0.5 (0.09)	0.47 (0.09)	0.4 (0.09)	0 (0)
	Culex spp.	Orange Walk Town, Belize	0.51 (0.08)	0.11 (0.05)	0.16 (0.02)	0.14 (0.05)	0.02 (0.02)
